# Supplementary material for: Torque Teno Sus Virus 1: A Potential Surrogate Pathogen to Study Pig-Transmitted Transboundary Animal Diseases
Source: Viruses. 2024 Aug 31;16(9):1397. doi: 10.3390/v16091397 (PMC11436127; doi:10.3390/v16091397)
Supplement: Supplementary file 1 [file viruses-16-01397-s001.zip]

Archive with 3 entries (3 files):
- Table S1_BuckIsland_96Samples_Relatedness.csv
- Table S2_BuckIsland_96Samples_genetic_distance.csv
- Table S3 and Figure S1.pdf
